# Supplementary material for: Long-Term Exposure to PM2.5 and Mortality: A Cohort Study in China
Source: Toxics. 2023 Aug 24;11(9):727. doi: 10.3390/toxics11090727 (PMC10534778; doi:10.3390/toxics11090727)
Supplement: Supplementary file 1 [file toxics-11-00727-s001.zip]

Archive with 1 entries (1 files):
- toxics-2516730-supplementary.pdf
